# Supplementary material for: ﻿Review of the genus Prochasma Warren (Geometridae, Ennominae, Boarmiini), with description of a new species from Hainan, South China
Source: Zookeys. 2024 Jan 31;1190:303–17. doi: 10.3897/zookeys.1190.112468 (PMC10851164; doi:10.3897/zookeys.1190.112468)
Supplement: XML Treatment for Prochasma kishidana [file zookeys.1190.112468-treatment7.xml]

<!DOCTYPE tp:taxon-treatment
  PUBLIC "-//TaxonX//DTD Taxonomic Treatment Publishing DTD v0 20100105//EN" "tax-treatment-NSO.dtd">
<tp:taxon-treatment xmlns:tp="http://www.plazi.org/taxpub"><tp:treatment-meta><kwd-group><label>Taxon classification</label><kwd>
              <named-content content-type="kingdom">Animalia</named-content>
            </kwd><kwd>
              <named-content content-type="order">Lepidoptera</named-content>
            </kwd><kwd>
              <named-content content-type="family">Geometridae</named-content>
            </kwd></kwd-group><mixed-citation publication-type="journal"><person-group><name><surname>Liu</surname><given-names>Bo</given-names></name><name><surname>Stüning</surname><given-names>Dieter</given-names></name></person-group><article-title>﻿Review of the genus <italic><tp:taxon-name><tp:taxon-name-part taxon-name-part-type="genus" reg="Prochasma">Prochasma</tp:taxon-name-part></tp:taxon-name></italic> Warren (<tp:taxon-name><tp:taxon-name-part taxon-name-part-type="family">Geometridae</tp:taxon-name-part></tp:taxon-name>, <tp:taxon-name><tp:taxon-name-part taxon-name-part-type="subfamily">Ennominae</tp:taxon-name-part></tp:taxon-name>, <tp:taxon-name><tp:taxon-name-part taxon-name-part-type="tribe">Boarmiini</tp:taxon-name-part></tp:taxon-name>), with description of a new species from Hainan, South China</article-title><source>Zookeys</source><day>31</day><month>01</month><year>2024</year><volume>1190</volume><fpage>303</fpage><lpage>317</lpage><pub-id pub-id-type="doi">10.3897/zookeys.1190.112468</pub-id></mixed-citation></tp:treatment-meta><tp:nomenclature><label>﻿</label><tp:taxon-name>
            <object-id xmlns:xlink="http://www.w3.org/1999/xlink" content-type="arpha" xlink:type="simple">6252CF77-AC05-5BE1-AC93-969A2C530637</object-id>
            <tp:taxon-name-part taxon-name-part-type="genus" reg="Prochasma">Prochasma</tp:taxon-name-part>
            <tp:taxon-name-part taxon-name-part-type="species" reg="kishidana">kishidana</tp:taxon-name-part>
          </tp:taxon-name><tp:taxon-authority>Sato</tp:taxon-authority><tp:nomenclature-citation-list><tp:nomenclature-citation><tp:taxon-name>
                <tp:taxon-name-part taxon-name-part-type="genus" reg="Prochasma">Prochasma</tp:taxon-name-part>
                <tp:taxon-name-part taxon-name-part-type="species" reg="kishidana">kishidana</tp:taxon-name-part>
              </tp:taxon-name><comment>Sato, 2019, Tinea 25 (Suppl. 1): 138–149, figs 11–13 (adults of holotype and paratypes, males and female), 32, 38 (genitalia of male and female). Type-locality: Holzweg, Prapat, Sumatera Utara, N Sumatra, Indonesia.</comment></tp:nomenclature-citation></tp:nomenclature-citation-list></tp:nomenclature><tp:treatment-sec sec-type="distribution" id="SECID0E25AG"><title>Distribution.</title><p>Peninsular Malaysia, Borneo (Brunei, Sarawak), Sumatra.</p></tp:treatment-sec><tp:treatment-sec sec-type="remarks" id="SECID0EA6AG"><title>Remarks.</title><p>Specimens from Borneo have earlier been treated as <italic><tp:taxon-name><tp:taxon-name-part taxon-name-part-type="genus" reg="Prochasma">P.</tp:taxon-name-part><tp:taxon-name-part taxon-name-part-type="species" reg="dentilinea">dentilinea</tp:taxon-name-part></tp:taxon-name></italic> Warren (<xref ref-type="bibr" rid="B6">Holloway [1994]</xref>, fig. 574, male genitalia, pl. 17, fig. 36, male adult). Both clearly belong to <italic><tp:taxon-name><tp:taxon-name-part taxon-name-part-type="genus" reg="Prochasma">P.</tp:taxon-name-part><tp:taxon-name-part taxon-name-part-type="species" reg="kishidana">kishidana</tp:taxon-name-part></tp:taxon-name></italic>. The female genitalia (fig. 578) is different to those figured by <xref ref-type="bibr" rid="B18">Sato (2019</xref>, figs 38, 39) for <italic><tp:taxon-name><tp:taxon-name-part taxon-name-part-type="genus" reg="Prochasma"/><tp:taxon-name-part taxon-name-part-type="species" reg="kishidana">kishidana</tp:taxon-name-part></tp:taxon-name></italic> and <italic><tp:taxon-name><tp:taxon-name-part taxon-name-part-type="genus" reg="Prochasma"/><tp:taxon-name-part taxon-name-part-type="species" reg="sasakiana">sasakiana</tp:taxon-name-part></tp:taxon-name></italic>, and may belong to a third, still unknown Bornean species, or the difference may be due to geographical variation, as Sato’s figure represents a female from Sumatra.</p></tp:treatment-sec><ref-list><ref id="B6"><mixed-citation xmlns:xlink="http://www.w3.org/1999/xlink" xlink:type="simple"><person-group><name name-style="western"><surname>Holloway</surname><given-names>JD</given-names></name></person-group> (<year>1994</year>) <article-title>The Moths of Borneo, Part 11: Family <tp:taxon-name><tp:taxon-name-part taxon-name-part-type="family">Geometridae</tp:taxon-name-part></tp:taxon-name>, Subfamily <tp:taxon-name><tp:taxon-name-part taxon-name-part-type="subfamily">Ennominae</tp:taxon-name-part></tp:taxon-name>.</article-title><source>Malayan Nature Journal</source><volume>47</volume>: <fpage>1</fpage>–<lpage>309</lpage>. [pls 1–19, 593 figs]</mixed-citation></ref><ref id="B18"><mixed-citation xmlns:xlink="http://www.w3.org/1999/xlink" xlink:type="simple"><person-group><name name-style="western"><surname>Sato</surname><given-names>R</given-names></name></person-group> (<year>2019</year>) Revisional study on the genus <italic><tp:taxon-name><tp:taxon-name-part taxon-name-part-type="genus">Prochasma</tp:taxon-name-part></tp:taxon-name></italic> Warren (<tp:taxon-name><tp:taxon-name-part taxon-name-part-type="family">Geometridae</tp:taxon-name-part></tp:taxon-name>, <tp:taxon-name><tp:taxon-name-part taxon-name-part-type="subfamily">Ennominae</tp:taxon-name-part></tp:taxon-name>), with descriptions of two new species. Tinea 25(Suppl. 1): 138–149.</mixed-citation></ref></ref-list></tp:taxon-treatment>
