# Supplementary material for: ﻿Review of the genus Prochasma Warren (Geometridae, Ennominae, Boarmiini), with description of a new species from Hainan, South China
Source: Zookeys. 2024 Jan 31;1190:303–17. doi: 10.3897/zookeys.1190.112468 (PMC10851164; doi:10.3897/zookeys.1190.112468)
Supplement: XML Treatment for Prochasma sasakiana [file zookeys.1190.112468-treatment9.xml]

<!DOCTYPE tp:taxon-treatment
  PUBLIC "-//TaxonX//DTD Taxonomic Treatment Publishing DTD v0 20100105//EN" "tax-treatment-NSO.dtd">
<tp:taxon-treatment xmlns:tp="http://www.plazi.org/taxpub"><tp:treatment-meta><kwd-group><label>Taxon classification</label><kwd>
              <named-content content-type="kingdom">Animalia</named-content>
            </kwd><kwd>
              <named-content content-type="order">Lepidoptera</named-content>
            </kwd><kwd>
              <named-content content-type="family">Geometridae</named-content>
            </kwd></kwd-group><mixed-citation publication-type="journal"><person-group><name><surname>Liu</surname><given-names>Bo</given-names></name><name><surname>Stüning</surname><given-names>Dieter</given-names></name></person-group><article-title>﻿Review of the genus <italic><tp:taxon-name><tp:taxon-name-part taxon-name-part-type="genus" reg="Prochasma">Prochasma</tp:taxon-name-part></tp:taxon-name></italic> Warren (<tp:taxon-name><tp:taxon-name-part taxon-name-part-type="family">Geometridae</tp:taxon-name-part></tp:taxon-name>, <tp:taxon-name><tp:taxon-name-part taxon-name-part-type="subfamily">Ennominae</tp:taxon-name-part></tp:taxon-name>, <tp:taxon-name><tp:taxon-name-part taxon-name-part-type="tribe">Boarmiini</tp:taxon-name-part></tp:taxon-name>), with description of a new species from Hainan, South China</article-title><source>Zookeys</source><day>31</day><month>01</month><year>2024</year><volume>1190</volume><fpage>303</fpage><lpage>317</lpage><pub-id pub-id-type="doi">10.3897/zookeys.1190.112468</pub-id></mixed-citation></tp:treatment-meta><tp:nomenclature><label>﻿</label><tp:taxon-name>
            <object-id xmlns:xlink="http://www.w3.org/1999/xlink" content-type="arpha" xlink:type="simple">D7B3C6D5-B16B-5740-92A1-B9A9CD168AE6</object-id>
            <tp:taxon-name-part taxon-name-part-type="genus" reg="Prochasma">Prochasma</tp:taxon-name-part>
            <tp:taxon-name-part taxon-name-part-type="species" reg="sasakiana">sasakiana</tp:taxon-name-part>
          </tp:taxon-name><tp:taxon-authority>Sato</tp:taxon-authority><tp:nomenclature-citation-list><tp:nomenclature-citation><tp:taxon-name>
                <tp:taxon-name-part taxon-name-part-type="genus" reg="Prochasma">Prochasma</tp:taxon-name-part>
                <tp:taxon-name-part taxon-name-part-type="species" reg="sasakiana">sasakiana</tp:taxon-name-part>
              </tp:taxon-name><comment>Sato, 2019, Tinea 25 (Suppl. 1): 138–149. figs 14–16 (adults of male holotype and female paratypes), 33, 39 (genitalia of male and female). Type-locality: Trus Madi Mt, Sabah, Borneo.</comment></tp:nomenclature-citation></tp:nomenclature-citation-list></tp:nomenclature><tp:treatment-sec sec-type="distribution" id="SECID0ENFBG"><title>Distribution.</title><p>Borneo (Sabah).</p></tp:treatment-sec><tp:treatment-sec sec-type="remarks" id="SECID0ESFBG"><title>Remarks.</title><p>Occurring together with <italic><tp:taxon-name><tp:taxon-name-part taxon-name-part-type="genus" reg="Prochasma">P.</tp:taxon-name-part><tp:taxon-name-part taxon-name-part-type="species" reg="kishidana">kishidana</tp:taxon-name-part></tp:taxon-name></italic> on Borneo.</p></tp:treatment-sec></tp:taxon-treatment>
