# Supplementary material for: ﻿Review of the genus Prochasma Warren (Geometridae, Ennominae, Boarmiini), with description of a new species from Hainan, South China
Source: Zookeys. 2024 Jan 31;1190:303–17. doi: 10.3897/zookeys.1190.112468 (PMC10851164; doi:10.3897/zookeys.1190.112468)
Supplement: XML Treatment for Prochasma squalida [file zookeys.1190.112468-treatment10.xml]

<!DOCTYPE tp:taxon-treatment
  PUBLIC "-//TaxonX//DTD Taxonomic Treatment Publishing DTD v0 20100105//EN" "tax-treatment-NSO.dtd">
<tp:taxon-treatment xmlns:tp="http://www.plazi.org/taxpub"><tp:treatment-meta><kwd-group><label>Taxon classification</label><kwd>
              <named-content content-type="kingdom">Animalia</named-content>
            </kwd><kwd>
              <named-content content-type="order">Lepidoptera</named-content>
            </kwd><kwd>
              <named-content content-type="family">Geometridae</named-content>
            </kwd></kwd-group><mixed-citation publication-type="journal"><person-group><name><surname>Liu</surname><given-names>Bo</given-names></name><name><surname>Stüning</surname><given-names>Dieter</given-names></name></person-group><article-title>﻿Review of the genus <italic><tp:taxon-name><tp:taxon-name-part taxon-name-part-type="genus" reg="Prochasma">Prochasma</tp:taxon-name-part></tp:taxon-name></italic> Warren (<tp:taxon-name><tp:taxon-name-part taxon-name-part-type="family">Geometridae</tp:taxon-name-part></tp:taxon-name>, <tp:taxon-name><tp:taxon-name-part taxon-name-part-type="subfamily">Ennominae</tp:taxon-name-part></tp:taxon-name>, <tp:taxon-name><tp:taxon-name-part taxon-name-part-type="tribe">Boarmiini</tp:taxon-name-part></tp:taxon-name>), with description of a new species from Hainan, South China</article-title><source>Zookeys</source><day>31</day><month>01</month><year>2024</year><volume>1190</volume><fpage>303</fpage><lpage>317</lpage><pub-id pub-id-type="doi">10.3897/zookeys.1190.112468</pub-id></mixed-citation></tp:treatment-meta><tp:nomenclature><label>﻿</label><tp:taxon-name>
            <object-id xmlns:xlink="http://www.w3.org/1999/xlink" content-type="arpha" xlink:type="simple">F7CF68B6-2989-565F-992F-BD909987C84A</object-id>
            <tp:taxon-name-part taxon-name-part-type="genus" reg="Prochasma">Prochasma</tp:taxon-name-part>
            <tp:taxon-name-part taxon-name-part-type="species" reg="squalida">squalida</tp:taxon-name-part>
          </tp:taxon-name><tp:taxon-authority>(Wileman)</tp:taxon-authority><tp:nomenclature-citation-list><tp:nomenclature-citation><tp:taxon-name>
                <tp:taxon-name-part taxon-name-part-type="genus" reg="Boarmia">Boarmia</tp:taxon-name-part>
                <tp:taxon-name-part taxon-name-part-type="species" reg="squalida">squalida</tp:taxon-name-part>
              </tp:taxon-name><comment>Wileman, 1915, Entomologist 48: 282. Type-locality: “Arizan, Formosa” (Alishan, Taiwan, China).</comment></tp:nomenclature-citation><tp:nomenclature-citation><tp:taxon-name>
                <tp:taxon-name-part taxon-name-part-type="genus" reg="Prochasma">Prochasma</tp:taxon-name-part>
                <tp:taxon-name-part taxon-name-part-type="species" reg="dentilinea">dentilinea</tp:taxon-name-part>
              </tp:taxon-name><comment>: <xref ref-type="bibr" rid="B12">Prout 1927</xref>, J. Bombay nat. Hist. Soc. 31 (4): 943; <xref ref-type="bibr" rid="B7">Inoue 1965</xref>, Spec. Bull. Lep. Soc. Japan 1: 34; <xref ref-type="bibr" rid="B10">Parsons et al. 1999</xref>, Geometrid Moths of the World, 782.</comment></tp:nomenclature-citation><tp:nomenclature-citation><tp:taxon-name>
                <tp:taxon-name-part taxon-name-part-type="genus" reg="Prochasma">Prochasma</tp:taxon-name-part>
                <tp:taxon-name-part taxon-name-part-type="species" reg="squalida">squalida</tp:taxon-name-part>
              </tp:taxon-name><comment>Sato, 2019, Tinea 25 (Suppl. 1): 138–149, (stat. rev.), figs 4 (male, holotype), 17, 18 (male, female, Taiwan), 34, 41 (male and female genitalia).</comment></tp:nomenclature-citation></tp:nomenclature-citation-list></tp:nomenclature><tp:treatment-sec sec-type="distribution" id="SECID0EZIBG"><title>Distribution.</title><p>China (Taiwan).</p></tp:treatment-sec><tp:treatment-sec sec-type="remarks" id="SECID0E5IBG"><title>Remarks.</title><p>This species had been sunk as a synonym of <italic><tp:taxon-name><tp:taxon-name-part taxon-name-part-type="genus" reg="Prochasma">Prochasma</tp:taxon-name-part><tp:taxon-name-part taxon-name-part-type="species" reg="dentilinea">dentilinea</tp:taxon-name-part></tp:taxon-name></italic> by <xref ref-type="bibr" rid="B12">Prout (1927)</xref>, but was restored to a valid species by <xref ref-type="bibr" rid="B18">Sato (2019)</xref>. Specimens from Vietnam, Laos and Thailand identified as conspecific with <italic><tp:taxon-name><tp:taxon-name-part taxon-name-part-type="genus" reg="Prochasma">P.</tp:taxon-name-part><tp:taxon-name-part taxon-name-part-type="species" reg="squalida">squalida</tp:taxon-name-part></tp:taxon-name></italic> in <xref ref-type="bibr" rid="B18">Sato (2019</xref>, <xref ref-type="bibr" rid="B19">2020</xref>) were separated and treated as a new species, <italic><tp:taxon-name><tp:taxon-name-part taxon-name-part-type="genus" reg="Prochasma">P.</tp:taxon-name-part><tp:taxon-name-part taxon-name-part-type="species" reg="parasqualida">parasqualida</tp:taxon-name-part></tp:taxon-name></italic> in <xref ref-type="bibr" rid="B20">Sato (2023)</xref>.</p></tp:treatment-sec><ref-list><ref id="B12"><mixed-citation xmlns:xlink="http://www.w3.org/1999/xlink" xlink:type="simple"><person-group><name name-style="western"><surname>Prout</surname><given-names>LB</given-names></name></person-group> (<year>1927</year>) <article-title>On a collection of moths of the family <tp:taxon-name><tp:taxon-name-part taxon-name-part-type="family">Geometridae</tp:taxon-name-part></tp:taxon-name> from upper Burma made by Captain A. E. Swann.</article-title><source>Journal of the Bombay Natural History Society</source><volume>31</volume>(<issue>4</issue>): <fpage>932</fpage>–<lpage>950</lpage>.</mixed-citation></ref><ref id="B7"><mixed-citation xmlns:xlink="http://www.w3.org/1999/xlink" xlink:type="simple"><person-group><name name-style="western"><surname>Inoue</surname><given-names>H</given-names></name></person-group> (<year>1965</year>) <article-title>A list of the <tp:taxon-name><tp:taxon-name-part taxon-name-part-type="family">Geometridae</tp:taxon-name-part></tp:taxon-name> collected by Drs A Mutuura, M Ogata and T Shirôzu in Formosa in 1961.</article-title><source>Special Bulletin of Lepidopterological Society of Japan</source><volume>1</volume>: <fpage>27</fpage>–<lpage>35</lpage>. <ext-link xlink:href="10.7131/chuugokugogaku.1965.152_27" ext-link-type="doi" xlink:type="simple">https://doi.org/10.7131/chuugokugogaku.1965.152_27</ext-link></mixed-citation></ref><ref id="B10"><mixed-citation xmlns:xlink="http://www.w3.org/1999/xlink" xlink:type="simple"><person-group><name name-style="western"><surname>Parsons</surname><given-names>MS</given-names></name><name name-style="western"><surname>Scoble</surname><given-names>MJ</given-names></name><name name-style="western"><surname>Honey</surname><given-names>MR</given-names></name><name name-style="western"><surname>Pitkin</surname><given-names>LM</given-names></name><name name-style="western"><surname>Pitkin</surname><given-names>BR</given-names></name></person-group> (<year>1999</year>) <source>The catalogue. In: Scoble MJ (Ed.) Geometrid Moths of the World: A Catalogue (<tp:taxon-name><tp:taxon-name-part taxon-name-part-type="order">Lepidoptera</tp:taxon-name-part></tp:taxon-name>, <tp:taxon-name><tp:taxon-name-part taxon-name-part-type="family">Geometridae</tp:taxon-name-part></tp:taxon-name>) (Vols 1–2).</source><publisher-name>CSIRO</publisher-name>, <publisher-loc>Collingwood</publisher-loc>, <size units="page">1016 pp</size>. <ext-link xlink:href="10.1163/9789004542006_006" ext-link-type="doi" xlink:type="simple">https://doi.org/10.1163/9789004542006_006</ext-link></mixed-citation></ref><ref id="B18"><mixed-citation xmlns:xlink="http://www.w3.org/1999/xlink" xlink:type="simple"><person-group><name name-style="western"><surname>Sato</surname><given-names>R</given-names></name></person-group> (<year>2019</year>) Revisional study on the genus <italic><tp:taxon-name><tp:taxon-name-part taxon-name-part-type="genus">Prochasma</tp:taxon-name-part></tp:taxon-name></italic> Warren (<tp:taxon-name><tp:taxon-name-part taxon-name-part-type="family">Geometridae</tp:taxon-name-part></tp:taxon-name>, <tp:taxon-name><tp:taxon-name-part taxon-name-part-type="subfamily">Ennominae</tp:taxon-name-part></tp:taxon-name>), with descriptions of two new species. Tinea 25(Suppl. 1): 138–149.</mixed-citation></ref><ref id="B19"><mixed-citation xmlns:xlink="http://www.w3.org/1999/xlink" xlink:type="simple"><person-group><name name-style="western"><surname>Sato</surname><given-names>R</given-names></name></person-group> (<year>2020</year>) <article-title><tp:taxon-name><tp:taxon-name-part taxon-name-part-type="family">Geometridae</tp:taxon-name-part></tp:taxon-name> (<tp:taxon-name><tp:taxon-name-part taxon-name-part-type="subfamily">Ennominae</tp:taxon-name-part></tp:taxon-name>, <tp:taxon-name><tp:taxon-name-part taxon-name-part-type="tribe">Boarmiini</tp:taxon-name-part></tp:taxon-name>).</article-title> In: <person-group><name name-style="western"><surname>Kishida</surname><given-names>Y</given-names></name></person-group> (<role>Ed.</role>) <issue-title>Moths of Laos, part 1, Tinea 25(Suppl.</issue-title><source>2)</source>, <fpage>60</fpage>–<lpage>86</lpage>. [pls 18–29. Japan Heterocerists’ Society.]</mixed-citation></ref><ref id="B20"><mixed-citation xmlns:xlink="http://www.w3.org/1999/xlink" xlink:type="simple"><person-group><name name-style="western"><surname>Sato</surname><given-names>R</given-names></name></person-group> (<year>2023</year>) <article-title>Four new species of the genera <italic><tp:taxon-name><tp:taxon-name-part taxon-name-part-type="genus">Racotis</tp:taxon-name-part></tp:taxon-name></italic> Moore, <italic><tp:taxon-name><tp:taxon-name-part taxon-name-part-type="genus">Arichanna</tp:taxon-name-part></tp:taxon-name></italic> Moore, <italic><tp:taxon-name><tp:taxon-name-part taxon-name-part-type="genus">Ramobia</tp:taxon-name-part></tp:taxon-name></italic> Inoue and <italic><tp:taxon-name><tp:taxon-name-part taxon-name-part-type="genus">Prochasma</tp:taxon-name-part></tp:taxon-name></italic> Warren (<tp:taxon-name><tp:taxon-name-part taxon-name-part-type="family">Geometridae</tp:taxon-name-part></tp:taxon-name>; <tp:taxon-name><tp:taxon-name-part taxon-name-part-type="subfamily">Ennominae</tp:taxon-name-part></tp:taxon-name>) from the Indo-Malayan region, with some taxonomic notes on the related species.</article-title><source>Tinea</source><volume>26</volume>(<issue>4</issue>): <fpage>379</fpage>–<lpage>385</lpage>.</mixed-citation></ref></ref-list></tp:taxon-treatment>
